# Supplementary material for: ATG12 deficiency results in intracellular glutamine depletion, abrogation of tumor hypoxia and a favorable prognosis in cancer
Source: Autophagy. 2021 Dec 14;18(8):1898–914. doi: 10.1080/15548627.2021.2008690 (PMC9450974; doi:10.1080/15548627.2021.2008690)
Supplement: Supplemental Material [file KAUP_A_2008690_SM0589.zip]

Archive with 4 entries (3 files):
- supplementary/
- supplementary/Supplementary figures R4-done.docx
- supplementary/Supplementary tables R4 done.docx
- supplementary/Supplementary_KAUP-2020-0457R3_accept.docx
